# Supplementary material for: Agronomic Performance and Stability of Vegetable Amaranth (Amaranthus spp.) Genotypes in Benin
Source: Plant Environ Interact. 2025 Aug 7;6(4):e70076. doi: 10.1002/pei3.70076 (PMC12329764; doi:10.1002/pei3.70076)
Supplement: Supplementary file 2 — Data S1: Dataset of the evaluation of 10 amaranth genotypes in two locations over three seasons in Republic of Benin. [file PEI3-6-e70076-s001.xlsx]

## Sheet: Amaranth dataset
Environments	Locations	Years	Varieties	Replications	Leaf length (LL) in mm	Leaf width (LW) in cm)	Fresh biomass yield per harvest (t/ha)		Location characteristics	Abomey-Calavi 2021 (ABC21)	Abomey-Calavi 2022 (ABC22)	Malanville 2022 (Malan22)	Abomey-Calavi 2023 (ABC23)	Malanville 2023 (Malan23)
ABC21	Abomey-Calavi, Benin	2021	A2002	1	20.19	7.61	27.19		Sowing date	2021-08-08	2022-06-16	2022-06-28	2023-03-23	2023-11-29
ABC21	Abomey-Calavi, Benin	2021	A2002	2	21.59	7.83	18.44		Transplanting date	2021-09-02	2022-07-08	2022-08-04	2023-04-06	2023-12-22
ABC21	Abomey-Calavi, Benin	2021	A2002	3	19.81	7.6	19.69		Trial end (Last harvest)	2021-12-10	2022-10-16	2022-11-01	2023-06-15	2024-03-03
ABC21	Abomey-Calavi, Benin	2021	A2004	1	19.83	7.48	14.06		PAR Total (W/m²)	91.56±20.27	82.73±19.31	101.44±21.76	91.83±23.70	107.24±9.24
ABC21	Abomey-Calavi, Benin	2021	A2004	2	19.96	7.81	14.06		Temperature at 2 meters (°C)	26.50±0.66	25.08±0.52	25.93±1.11	27.40±0.52	27.03±3.47
ABC21	Abomey-Calavi, Benin	2021	A2004	3	21.08	8.01	20		Relative humidity at 2 meters (%)	87.15±2.35	88.16±1.90	81.44±6.76	86.16±2.35	18.97±6.48
ABC21	Abomey-Calavi, Benin	2021	AC-NL	1	21.48	8.18	17.5		Cumulated precipitation corrected during the trial (mm)	521	541	529.95	429	0.07
ABC21	Abomey-Calavi, Benin	2021	AC-NL	2	18.52	7.3	14.38		Temperature at 2 meters maximum (°C)	28.66±0.95	27.43±0.76	30.57±1.82	29.31±0.79	37.07±3.18
ABC21	Abomey-Calavi, Benin	2021	AC-NL	3	18.2	7.28	10.63		Temperature at 2 meters minimum (°C)	24.86±0.65	23.45±0.64	22.01±1.81	25.90±0.55	18.51±3.45
ABC21	Abomey-Calavi, Benin	2021	Akeri	1	22.71	10.03	18.75
ABC21	Abomey-Calavi, Benin	2021	Akeri	2	19.93	9.9	11.25		Experimental design	Replications	Number of plant/experimental unit
ABC21	Abomey-Calavi, Benin	2021	Akeri	3	27.15	10.88	15		Randomized complete block design	3	180 plants per plot 250,000 plants/ha)
ABC21	Abomey-Calavi, Benin	2021	AVAM1939	1	20.61	6.54	18.13
ABC21	Abomey-Calavi, Benin	2021	AVAM1939	2	18.39	5.89	15.63
ABC21	Abomey-Calavi, Benin	2021	AVAM1939	3	16.52	5.68	14.06
ABC21	Abomey-Calavi, Benin	2021	IP-5-Sel	1	17.83	6.76	18.44
ABC21	Abomey-Calavi, Benin	2021	IP-5-Sel	2	14.44	5.77	8.91
ABC21	Abomey-Calavi, Benin	2021	IP-5-Sel	3	16.82	6.35	17.34
ABC21	Abomey-Calavi, Benin	2021	Madiira1	1	22.22	4.67	15.78
ABC21	Abomey-Calavi, Benin	2021	Madiira1	2	23.01	4.71	22.66
ABC21	Abomey-Calavi, Benin	2021	Madiira2	1	19.67	7.28	16.72
ABC21	Abomey-Calavi, Benin	2021	Madiira2	2	21.18	7.63	16.88
ABC21	Abomey-Calavi, Benin	2021	Madiira1	3	23.92	4.92	21.41
ABC21	Abomey-Calavi, Benin	2021	Madiira2	3	20.28	7.33	18.75
ABC21	Abomey-Calavi, Benin	2021	Nguruma	1	21.42	11.05	25
ABC21	Abomey-Calavi, Benin	2021	Nguruma	2	24.33	13.36	33.28
ABC21	Abomey-Calavi, Benin	2021	Nguruma	3	21.93	11.42	26.25
ABC21	Abomey-Calavi, Benin	2021	Poli	1	18.55	7.09	23.13
ABC21	Abomey-Calavi, Benin	2021	Poli	2	18.06	7.71	26.41
ABC21	Abomey-Calavi, Benin	2021	Poli	3	16.3	6.73	15.16
ABC22	Abomey-Calavi, Benin	2022	A2002	1	18.24	6.97	28.13
ABC22	Abomey-Calavi, Benin	2022	IP-5-Sel	1	16.93	6.85	26.67
ABC22	Abomey-Calavi, Benin	2022	Madiira2	1	17.94	7.35	26.04
ABC22	Abomey-Calavi, Benin	2022	Akeri	1	16.44	7.48	30
ABC22	Abomey-Calavi, Benin	2022	Poli	1	17.82	7.63	32.08
ABC22	Abomey-Calavi, Benin	2022	AC-NL	1	19.05	7.17	27.71
ABC22	Abomey-Calavi, Benin	2022	Nguruma	1	20.69	10.36	43.54
ABC22	Abomey-Calavi, Benin	2022	A2004	1	18.69	7.62	25
ABC22	Abomey-Calavi, Benin	2022	Madiira1	1	20.57	4.24	27.92
ABC22	Abomey-Calavi, Benin	2022	AVAM1939	1	21.09	5.82	35.42
ABC22	Abomey-Calavi, Benin	2022	IP-5-Sel	2	16.29	6.74	29.17
ABC22	Abomey-Calavi, Benin	2022	A2004	2	18.9	7.32	31.04
ABC22	Abomey-Calavi, Benin	2022	AVAM1939	2	22.88	6.42	36.46
ABC22	Abomey-Calavi, Benin	2022	AC-NL	2	17.97	7.73	24.17
ABC22	Abomey-Calavi, Benin	2022	Akeri	2	16.54	7.53	37.29
ABC22	Abomey-Calavi, Benin	2022	Poli	2	14.49	6.33	21.46
ABC22	Abomey-Calavi, Benin	2022	Madiira1	2	24.23	4.52	27.5
ABC22	Abomey-Calavi, Benin	2022	A2002	2	17.3	7.05	36.46
ABC22	Abomey-Calavi, Benin	2022	Madiira2	2	20.7	8.15	27.71
ABC22	Abomey-Calavi, Benin	2022	Nguruma	2	18.51	9.54	28.75
ABC22	Abomey-Calavi, Benin	2022	AVAM1939	3	21.69	7.14	35
ABC22	Abomey-Calavi, Benin	2022	AC-NL	3	20.04	8.21	30.63
ABC22	Abomey-Calavi, Benin	2022	Nguruma	3	20.23	10.66	30.83
ABC22	Abomey-Calavi, Benin	2022	Poli	3	19.02	7.83	37.71
ABC22	Abomey-Calavi, Benin	2022	IP-5-Sel	3	16.42	6.48	25
ABC22	Abomey-Calavi, Benin	2022	A2002	3	20.05	7.94	39.79
ABC22	Abomey-Calavi, Benin	2022	Akeri	3	16.73	7.99	28.96
ABC22	Abomey-Calavi, Benin	2022	Madiira1	3	22.29	4.73	34.17
ABC22	Abomey-Calavi, Benin	2022	Madiira2	3	23	8.69	36.88
ABC22	Abomey-Calavi, Benin	2022	A2004	3	18.07	7.13	28.75
Malan22	Malanville - Garou Tedji	2022	A2002	2	26.41	7.53	33.31
Malan22	Malanville - Garou Tedji	2022	A2002	3	25.58	7.35	31.47
Malan22	Malanville - Garou Tedji	2022	A2002	1	24.75	7.16	29.63
Malan22	Malanville - Garou Tedji	2022	A2004	2	24.73	7.36	35.62
Malan22	Malanville - Garou Tedji	2022	A2004	3	25.36	7.32	27.6
Malan22	Malanville - Garou Tedji	2022	A2004	1	25.99	7.28	19.58
Malan22	Malanville - Garou Tedji	2022	AC-NL	1	25.28	7.28	27.19
Malan22	Malanville - Garou Tedji	2022	AC-NL	3	26.27	7.57	25.57
Malan22	Malanville - Garou Tedji	2022	AC-NL	2	27.26	7.86	23.96
Malan22	Malanville - Garou Tedji	2022	Akeri	3	23.68	8.32	28.8
Malan22	Malanville - Garou Tedji	2022	Akeri	1	26.33	8.91	27.01
Malan22	Malanville - Garou Tedji	2022	Akeri	2	24.81	8.36	24.5
Malan22	Malanville - Garou Tedji	2022	AVAM1939	2	22.61	6.01	48.8
Malan22	Malanville - Garou Tedji	2022	AVAM1939	3	20.88	5.49	34.11
Malan22	Malanville - Garou Tedji	2022	AVAM1939	1	25.39	6.66	31.25
Malan22	Malanville - Garou Tedji	2022	IP-5-Sel	1	20.18	6.8	33.55
Malan22	Malanville - Garou Tedji	2022	IP-5-Sel	3	19.07	6.05	30.3
Malan22	Malanville - Garou Tedji	2022	IP-5-Sel	2	17.96	5.3	27.05
Malan22	Malanville - Garou Tedji	2022	Madiira1	3	23.8	3.96	33.05
Malan22	Malanville - Garou Tedji	2022	Madiira1	1	25.43	4.08	29.66
Malan22	Malanville - Garou Tedji	2022	Madiira1	2	25.39	3.73	28.06
Malan22	Malanville - Garou Tedji	2022	Madiira2	2	27.29	7.07	41.32
Malan22	Malanville - Garou Tedji	2022	Madiira2	1	25.93	8.91	35.56
Malan22	Malanville - Garou Tedji	2022	Madiira2	3	24.58	7.02	22.21
Malan22	Malanville - Garou Tedji	2022	Nguruma	2	19.62	8.27	39.89
Malan22	Malanville - Garou Tedji	2022	Nguruma	1	19.69	8.89	39.08
Malan22	Malanville - Garou Tedji	2022	Nguruma	3	16.15	7.21	37.41
Malan22	Malanville - Garou Tedji	2022	Poli	1	18.56	5.9	39.91
Malan22	Malanville - Garou Tedji	2022	Poli	3	17.22	6.21	33.15
Malan22	Malanville - Garou Tedji	2022	Poli	2	15.51	5.59	25.83
ABC23	Abomey-Calavi, Benin	2023	A2002	1	21.13	7.89	29.79
ABC23	Abomey-Calavi, Benin	2023	A2002	2	20.81	7.92	22.92
ABC23	Abomey-Calavi, Benin	2023	A2002	3	19.49	7.53	27.96
ABC23	Abomey-Calavi, Benin	2023	A2004	1	20.56	8.18	30.1
ABC23	Abomey-Calavi, Benin	2023	A2004	2	20.55	7.85	27.71
ABC23	Abomey-Calavi, Benin	2023	A2004	3	22.07	8.14	29.04
ABC23	Abomey-Calavi, Benin	2023	AC-NL	1	21.55	8.47	30.94
ABC23	Abomey-Calavi, Benin	2023	AC-NL	2	19.76	7.82	24.58
ABC23	Abomey-Calavi, Benin	2023	AC-NL	3	21.71	8.23	25.78
ABC23	Abomey-Calavi, Benin	2023	Akeri	1	21.08	7.62	14.19
ABC23	Abomey-Calavi, Benin	2023	Akeri	2	19.59	8.06	17.69
ABC23	Abomey-Calavi, Benin	2023	Akeri	3	18.91	7.44	7.22
ABC23	Abomey-Calavi, Benin	2023	AVAM1939	1	23.36	8.83	17.19
ABC23	Abomey-Calavi, Benin	2023	AVAM1939	2	21.3	8.44	16.88
ABC23	Abomey-Calavi, Benin	2023	AVAM1939	3	19.89	7.65	10.94
ABC23	Abomey-Calavi, Benin	2023	IP-5-Sel	1	22.32	7.77	25
ABC23	Abomey-Calavi, Benin	2023	IP-5-Sel	2	18.54	6.91	24.17
ABC23	Abomey-Calavi, Benin	2023	IP-5-Sel	3	17.8	7	17.46
ABC23	Abomey-Calavi, Benin	2023	Madiira1	1	23.18	5.35	19.38
ABC23	Abomey-Calavi, Benin	2023	Madiira1	2	22.83	5.13	18.75
ABC23	Abomey-Calavi, Benin	2023	Madiira1	3	21.1	4.72	19.79
ABC23	Abomey-Calavi, Benin	2023	Madiira2	1	20.82	8.22	28.77
ABC23	Abomey-Calavi, Benin	2023	Madiira2	2	23.27	8.39	28.92
ABC23	Abomey-Calavi, Benin	2023	Madiira2	3	19.95	7.3	27.5
ABC23	Abomey-Calavi, Benin	2023	Nguruma	1	22	11.66	30.04
ABC23	Abomey-Calavi, Benin	2023	Nguruma	2	26.46	12.59	36.56
ABC23	Abomey-Calavi, Benin	2023	Nguruma	3	20.16	10.65	38.58
ABC23	Abomey-Calavi, Benin	2023	Poli	1	20.74	8.13	27.92
ABC23	Abomey-Calavi, Benin	2023	Poli	2	18.28	7.59	16.77
ABC23	Abomey-Calavi, Benin	2023	Poli	3	18.23	7.34	13.75
Malan23	Malanville - Garou Tedji	2023	A2002	1	25.81	8.067	14.49
Malan23	Malanville - Garou Tedji	2023	IP-5-Sel	1	21.34	7.15	17.94
Malan23	Malanville - Garou Tedji	2023	Madiira2	1	27.055	9.69	22.38
Malan23	Malanville - Garou Tedji	2023	Akeri	1	28.24	10.36	13.3
Malan23	Malanville - Garou Tedji	2023	Poli	1	15.84	6.5	16.5
Malan23	Malanville - Garou Tedji	2023	AC-NL	1	20.95	6.79	9.76
Malan23	Malanville - Garou Tedji	2023	Nguruma	1	20.72	9.97	13.69
Malan23	Malanville - Garou Tedji	2023	A2004	1	22.43	7.05	12.26
Malan23	Malanville - Garou Tedji	2023	Madiira1	1	29.28	4.53	18.56
Malan23	Malanville - Garou Tedji	2023	AVAM1939	1	27.97	4.69	13.02
Malan23	Malanville - Garou Tedji	2023	IP-5-Sel	2	23.37	6.65	9.28
Malan23	Malanville - Garou Tedji	2023	A2004	2	23.42	6.38	9.72
Malan23	Malanville - Garou Tedji	2023	AVAM1939	2	22.56	5.47	8.57
Malan23	Malanville - Garou Tedji	2023	AC-NL	2	23.57	7.75	9.53
Malan23	Malanville - Garou Tedji	2023	Akeri	2	26.47	9.55	8.8
Malan23	Malanville - Garou Tedji	2023	Poli	2	20.13	5.22	7.19
Malan23	Malanville - Garou Tedji	2023	Madiira1	2	24.41	5.76	7.85
Malan23	Malanville - Garou Tedji	2023	A2002	2	26.19	8.1	11.63
Malan23	Malanville - Garou Tedji	2023	Madiira2	2	24.28	9.35	12.41
Malan23	Malanville - Garou Tedji	2023	Nguruma	2	22.17	9.1	12.05
Malan23	Malanville - Garou Tedji	2023	AVAM1939	3	25.26	5.08	10.8
Malan23	Malanville - Garou Tedji	2023	AC-NL	3	22.9	7.34	12.98
Malan23	Malanville - Garou Tedji	2023	Nguruma	3	21.17	10.6	11.37
Malan23	Malanville - Garou Tedji	2023	Poli	3	18.13	6.6	10.78
Malan23	Malanville - Garou Tedji	2023	IP-5-Sel	3	19.68	6.18	9.38
Malan23	Malanville - Garou Tedji	2023	A2002	3	20.73	6.15	13
Malan23	Malanville - Garou Tedji	2023	Akeri	3	24.7	8.73	7.11
Malan23	Malanville - Garou Tedji	2023	Madiira1	3	21.55	3.58	7.46
Malan23	Malanville - Garou Tedji	2023	Madiira2	3	29.83	9.25	16.6
Malan23	Malanville - Garou Tedji	2023	A2004	3	25.75	7.41	19.02
